# Supplementary material for: Core-genome scaffold comparison reveals the prevalence that inversion events are associated with pairs of inverted repeats
Source: BMC Genomics. 2017 Mar 29;18:268. doi: 10.1186/s12864-017-3655-0 (PMC5372343; doi:10.1186/s12864-017-3655-0)
Supplement: Supplementary file 1 — Table S3. Information on Repeats found in Pseudomonas aeruginosa strains. Table S4. Scaffolds of each of the 25 Pseudomonas aeruginosa strains. Table S5. Physical positions of repeats and breakpoints of rearrangements in Pseudomonas aeruginosa strains. Table S6. Scaffolds of each of the 31 Escherichia coli Strains. Table S7. Physical positions of repeats and breakpoints of rearrangements in Escherichia coli strains. Table S8. Information on repeats found in the Escherichia coli Strains. (XLSX 103 kb) [file 12864_2017_3655_MOESM1_ESM.xlsx]

## Sheet: S1
Table S1. The 25 Pseudomonas aeruginosa strains in our sample
Strain ID	Strain Name	Accession No.	Genome size
		at GenBank	(bp)
1	NCGM1984	AP014646.1	6850954
2	FRD1	CP010555.1	6712339
3	B136-33	CP004061.1	6421010
4	YL84	CP007147.1	6433441
5	LESB58	FM209186.1	6601757
6	M18	CP002496.1	6327754
7	RP73	CP006245.1	6342034
8	SCV20265	CP006931.1	6725183
9	LES431	CP006937.1	6550070
10	NCGM2.S1	AP012280.1	6764661
11	UCBPP-PA14	CP000438.1	6537648
12	DK2	CP003149.1	6402658
13	NCGM1900	AP014622.1	6814936
14	MTB-1	CP006853.1	6580038
15	213BR	AFXK01000001.1	6719211
16	VRFPA04	CP008739.2	6818030
17	DSM_50071	CP012001.1	6317050
18	PA7	CP000744.1	6588339
19	Carb01_63	CP011317.1	7497593
20	PA1	CP004054.2	6528877
21	PA1R	CP004055.1	6309305
22	F22031	CP007399.1	6603099
23	PACS2	AAQW01000001.1	6492423
24	19BR	AFXJ01000001.1	6742964
*25	PAO1	AE004091.2	6264404
*Reference genome for Pseudomonas aeruginosa at NCBI

## Sheet: S2
Table S2. The 31 Escherichia coli strains in our sample
Strain ID	Strain Name	Accession No.	Genome Group ID at NCBI	Genome Group Representative strain	Genome size
					(bp)
1	SE15	AP009378.1	8	SE15	4717338
2	IAI39	CU928164.2	4	IAI39	5132068
3	EC4115	CP001164.1	2	O157:H7 str. Sakai	5572075
4	CFT073	AE014075.1	5	O83:H1 str. NRG 857C	5231428
5	CE10	CP003034.1	4	IAI39	5313531
6	O103:H2 str. 12009	AP010958.1	9	O103:H2 str. 12009	5449314
7	C227-11	CP011331.1	6	O104:H4 str. 2011C-3493	5292862
8	536	CP000247.1	8	Escherichia coli SE15	4938920
9	K-12 substr. MG1655	U00096.3	1	K-12 substr. MG1655	4641652
10	ST2747	CP007392.1	19	MS 84-1	5054509
11	NA114	CP002797.2	14	NA114	4971461
12	042	FN554766.1	3	UMN026	5241977
13	O111:H- str. 11128	AP010960.1	6	O104:H4 str. 2011C-3493	5371077
14	O145:H28 str. RM13514	CP006027.1	27	O145:H28 str. 4865/96	5585613
15	O104:H4 str. 2011C-3493	CP003289.1	6	O104:H4 str. 2011C-3493	5273097
16	SE11	AP009240.1	7	SE11	4887515
17	SS52	CP010304.1	2	O157:H7 str. Sakai	5488700
18	APEC O78	CP004009.1	19	MS 84-1	4798435
19	SMS-3-5	CP000970.1	4	IAI39	5068389
20	DH1Ec095	CP012125.1	1	str. K-12 substr. MG1655	4614223
21	1303	CP009166.1	1	str. K-12 substr. MG1655	4948797
22*	O157:H7 str. Sakai	BA000007.2	2	O157:H7 str. Sakai	5498450
23	55989	CU928145.2	6	O104:H4 str. 2011C-3493	5154862
24	B str. REL606	CP000819.1	11	B str. REL606	4629812
25	O83:H1 str. NRG 857C	CP001855.1	5	O83:H1 str. NRG 857C	4747819
26	UMN026	CU928163.2	3	UMN026	5202090
27	PCN033	CP006632.1	20	MS 69-1	4987957
28	789	CP010315.1	19	MS 84-1	5017219
29	O127:H6 str. E2348/69	FM180568.1	12	O127:H6 str. E2348/69	4965553
30	P12b	CP002291.1	10	Escherichia coli HS	4935294
31	ED1a	CU928162.2	16	Escherichia coli ED1a	5209548
*Reference Genome for Escherichia coli at NCBI

## Sheet: S3
Table S3. Information on Repeats found in Pseudomonas aeruginosa strains
IR	length (bp)	Gene Product *	Protein ID at NCBI ^
A	4861-5283	Ribosomal RNA 5S	N/A
		Ribosomal RNA 23S	N/A
		Ribosomal RNA 16S	N/A
B	820	transposase	WP_001067855.1
		cell envelope biogenesis protein AsmA	WP_041025760.1
		porin	WP_003086093.1
O	764	peptide synthase	NP_251114.1
R	27476	holin	WP_003152187.1
* Product of Genes carried by its corresponding IR
^ Protein ID of its corresponding gene product

## Sheet: S4
Table S4. Scaffolds of each of the 25 Pseudomonas aeruginosa strains
*The chromosome of Pseudomonas aeruginosa is in circle. Hence, for example, scaffolds for Strain 1 and Strain 4 are the same and grouped in the same scaffold group.
^Strain N represents the strain with strain ID = N in Supplemental Table S1 (N = 1,2,3,…,25)
>Strain 1
1 2 3 4 5 6 7 8 9 10 11 12 13 14 15 16 17 18 19 20 21 22 23 24 25 26 27 28 29 30 31 32 33 34 35 36 37 38 39 40 41 42 43 44 45 46 47 48 49 50 51 52 53 54 55 56 57 58 59 60 61 62 63 64 65 66 67 68 69
>Strain 2
-44 -43 -42 -41 -40 -39 -38 -37 -36 -35 -34 -33 -32 -31 -30 -29 -28 -27 -26 -25 -24 -23 -22 -21 -20 -19 -18 -17 -16 -15 -14 -13 -12 -11 -10 66 67 68 69 1 2 3 4 5 6 7 8 9 -65 -64 -63 -62 -61 -60 -59 -58 -57 -56 -55 -54 -53 -52 -51 -50 -49 -48 -47 -46 -45
>Strain 3
1 2 3 4 5 6 7 8 9 10 11 12 13 14 15 16 17 18 19 20 21 22 23 24 25 26 27 28 29 30 31 32 33 34 62 35 36 37 38 39 40 41 42 43 44 45 46 47 48 49 50 51 52 53 54 55 56 57 58 59 60 61 63 64 65 66 67 68 69
>Strain 4
-12 -11 -10 -9 -8 -7 -6 -5 -4 -3 -2 -1 -69 -68 -67 -66 -65 -64 -63 -62 -61 -60 -59 -58 -57 -56 -55 -54 -53 -52 -51 -50 -49 -48 -47 -46 -40 -39 -38 -45 -44 -43 -42 -41 -37 -36 -35 -34 -33 -32 -31 -30 -29 -28 -27 -26 -25 -24 -23 -22 -21 -20 -19 -18 -17 -16 -
>Strain 5
1 2 3 4 5 6 7 8 9 10 11 12 13 14 15 16 17 18 19 20 21 22 23 24 25 26 27 28 29 30 31 32 33 34 35 36 37 41 42 43 44 45 38 39 40 46 47 48 49 50 51 52 53 54 55 56 57 58 59 60 61 62 63 64 65 66 67 68 69
>Strain 6
1 2 3 4 5 6 7 8 9 10 11 12 13 14 15 16 17 18 19 20 21 22 23 24 25 26 27 28 29 30 31 32 33 34 35 36 37 41 42 43 44 45 38 39 40 46 47 48 49 50 51 52 53 54 55 56 57 58 59 60 61 62 63 64 65 66 67 68 69
>Strain 7
1 2 3 4 5 6 7 8 9 -52 -51 -50 -49 -48 -47 -46 -45 -44 -43 -42 -41 -40 -39 -38 -37 -36 -35 -34 -33 -32 -31 -30 -29 -28 -27 -26 -25 -24 -23 -22 -21 -20 -19 -18 -17 -16 -15 -14 -13 -12 -11 -10 53 54 55 56 57 58 59 60 61 62 63 64 65 66 67 68 69
>Strain 8
1 2 3 4 5 6 7 8 9 10 11 12 13 14 15 16 17 18 19 20 21 22 23 24 25 26 27 28 29 30 31 32 33 34 35 36 37 38 39 40 41 42 43 44 45 46 47 48 49 50 51 52 53 54 55 56 57 58 59 60 61 62 63 64 65 66 67 68 69
>Strain 9
1 2 3 4 5 6 7 8 9 10 11 12 13 14 15 16 17 18 19 20 21 22 23 24 25 26 27 28 29 30 31 32 33 34 35 36 37 41 42 43 44 45 38 39 40 46 47 48 49 50 51 52 53 54 55 56 57 58 59 60 61 62 63 64 65 66 67 68 69
>Strain 10
1 2 3 4 5 -6 64 -63 -62 -61 -60 -59 -58 -57 -56 -55 -54 -53 -52 -51 -50 -49 -48 -47 -46 -45 -44 -43 -42 -41 -40 -39 -38 -37 -36 -35 -34 -33 -32 -31 -30 -29 -28 -27 -26 -25 -24 -23 -22 -21 -20 -19 -18 -17 -16 -15 -14 -13 -12 -11 -10 -9 -8 -7 65 66 67 68 69
>Strain 11
1 2 3 4 5 6 7 8 9 10 11 12 13 14 15 16 17 18 19 20 21 22 23 24 25 26 27 28 29 30 31 32 33 34 35 36 37 38 39 40 41 42 43 44 45 46 47 48 49 50 51 52 53 54 55 56 57 58 59 60 61 62 63 64 65 66 67 68 69
>Strain 12
1 2 3 4 5 6 7 8 9 10 11 12 13 14 15 16 17 18 19 20 21 22 23 24 25 26 27 28 29 30 31 32 33 34 35 36 37 38 39 40 41 42 43 44 45 46 47 48 49 50 51 52 53 54 55 56 57 58 59 60 61 62 63 64 65 66 67 68 69
>Strain 13
1 2 3 4 5 6 7 8 9 10 11 12 13 14 15 16 17 47 48 49 50 51 52 53 54 55 56 57 58 59 60 18 19 20 21 22 23 24 25 26 27 28 29 30 31 32 33 34 35 36 37 38 39 40 41 42 43 44 45 46 61 62 63 64 65 66 67 68 69
>Strain 14
1 2 3 4 5 6 7 8 9 10 11 12 13 14 15 16 17 18 19 20 21 22 23 24 25 26 27 28 29 30 31 32 33 34 35 36 37 38 39 40 41 42 43 44 45 46 47 48 49 50 51 52 53 54 55 56 57 58 59 60 61 62 63 64 65 66 67 68 69
>Strain 15
1 2 3 4 5 6 7 8 9 -52 -51 -50 -49 -48 -47 -46 -45 -44 -43 -42 -41 -40 -39 -38 -37 -36 -35 -34 -33 -32 -31 -30 -29 -28 -27 -26 -25 -24 -23 -22 -21 -20 -19 -18 -17 -16 -15 -14 -13 -12 -11 -10 53 54 55 56 57 58 59 60 61 62 63 64 65 66 67 68 69
>Strain 16
1 2 3 4 5 -6 64 -63 -62 -61 -60 -58 -56 -59 -57 -55 54 -53 -52 -50 -51 -49 -48 -47 -46 -45 -44 -43 -42 -41 -40 -39 -38 -37 -36 -35 -34 -32 -33 -31 -30 -29 28 -27 -26 -25 -24 -23 22 -21 -20 19 -18 -17 -16 -15 14 -13 -12 11 -10 -9 8 -7 65 66 68 -67 69
>Strain 17
1 2 3 4 5 6 7 8 9 10 11 12 13 14 15 16 17 18 19 20 21 22 23 24 25 26 27 28 29 30 31 32 33 34 35 36 37 38 39 40 41 42 43 44 45 46 47 48 49 50 51 52 53 54 55 56 57 58 59 60 61 62 63 64 65 66 67 68 69
>Strain 18
1 3 5 6 7 8 9 10 11 12 13 14 15 16 39 17 18 19 20 21 22 23 -48 24 26 2 4 27 28 29 30 31 32 33 34 36 35 37 38 40 -25 41 42 43 44 45 46 47 49 50 51 52 53 54 55 56 57 58 59 60 61 62 63 64 65 66 67 68 69
>Strain 19
1 2 3 4 5 6 7 8 9 10 11 12 13 14 15 16 17 18 19 20 21 22 23 24 25 26 27 28 29 30 31 32 33 34 35 36 37 41 42 43 44 45 38 39 40 46 47 48 49 50 51 52 53 54 55 56 57 58 59 60 61 62 63 64 65 66 67 68 69
>Strain 20
-34 -33 -32 -31 -30 -29 -28 -27 -26 -25 -24 -23 -22 -21 -20 -19 -18 -17 -16 -15 -14 -13 -12 -11 -10 53 54 55 56 57 58 59 60 61 62 63 64 65 66 67 68 69 1 2 3 4 5 6 7 8 9 -52 -51 -50 -49 -48 -47 -46 -45 -44 -43 -42 -41 -40 -39 -38 -37 -36 -35
>Strain 21
-34 -33 -32 -31 -30 -29 -28 -27 -26 -25 -24 -23 -22 -21 -20 -19 -18 -17 -16 -15 -14 -13 -12 -11 -10 53 54 55 56 57 58 59 60 61 62 63 64 65 66 67 68 69 1 2 3 4 5 6 7 8 9 -52 -51 -50 -49 -48 -47 -46 -45 -44 -43 -42 -41 -40 -39 -38 -37 -36 -35
>Strain 22
42 44 45 38 39 40 46 47 48 49 50 51 52 53 54 55 56 57 58 59 60 61 62 63 64 65 66 67 68 69 1 2 3 4 5 6 7 8 9 10 11 12 13 14 15 16 17 18 19 20 21 22 23 24 25 26 27 28 29 30 31 32 33 34 35 36 37 41 43
>Strain 23
1 2 3 4 5 6 7 8 9 -62 -61 -60 -59 -58 -57 -56 -55 -54 -53 -52 -51 -50 -49 -48 -47 -46 -45 -44 -43 -42 -41 -40 -39 -38 -37 -36 -35 -34 -33 -32 -31 -30 -29 -28 -27 -26 -25 -24 -23 -22 -21 -20 -19 -18 -17 -16 -15 -14 -13 -12 -11 -10 63 64 65 66 67 68 69
>Strain 24
1 2 3 4 5 6 7 8 9 -52 -51 -50 -49 -48 -47 -46 -45 -44 -43 -42 -41 -40 -39 -38 -37 -36 -35 -34 -33 -32 -31 -30 -29 -28 -27 -26 -25 -24 -23 -22 -21 -20 -19 -18 -17 -16 -15 -14 -13 -12 -11 -10 53 54 55 56 57 58 59 60 61 62 63 64 65 66 67 68 69
>Strain 25
1 2 3 4 5 6 7 8 9 -52 -51 -50 -49 -48 -47 -46 -45 -44 -43 -42 -41 -40 -39 -38 -37 -36 -35 -34 -33 -32 -31 -30 -29 -28 -27 -26 -25 -24 -23 -22 -21 -20 -19 -18 -17 -16 -15 -14 -13 -12 -11 -10 53 54 55 56 57 58 59 60 61 62 63 64 65 66 67 68 69

## Sheet: S5
*The strand of Strain 4 is opposite to the other strains in Group 1
^In this worksheet, we use strain IDs to represent strains. To know the strain names, you can refer to Supplemental Table S1.
		Table S5. Physical positions of repeats and breakpoints of rearrangments in Pseudomonas aeruginosa strains.
Table S5a. Physical positions of repeats and breakpoints of inversion (10,52) in different involved strains
Strain IDs in Group 1	-A			Block 10			Block 52			+A
	Start	End	length	Start	End	length	Start	End	length	Start	End	length
1	703433	708294	4862	708297	760010	51714	5121909	5180858	58950	5180997	5185858	4862
3	694614	699475	4862	699478	751194	51717	4760999	4830841	69843	4830980	4835841	4862
5	699706	704567	4862	704570	756293	51724	5068707	5128094	59388	5128233	5133094	4862
6	699569	704430	4862	704433	772369	67937	4756415	4827363	70949	4827502	4832363	4862
8	706198	711059	4862	711062	762778	51717	5074636	5134697	60062	5134836	5139697	4862
9	699702	704563	4862	704566	756288	51723	5015948	5075334	59387	5075473	5080334	4862
11	733434	738302	4869	738305	790020	51716	4858671	4951830	93160	4951969	4956830	4862
12	699535	704396	4862	704399	756116	51718	4736816	4796877	60062	4797016	4801877	4862
14	718414	723275	4862	723278	774995	51718	4825458	4952890	127433	4953029	4957890	4862
17	697290	702151	4862	702154	753871	51718	4720879	4824918	104040	4825057	4829918	4862
19	795022	799883	4862	799886	851477	51592	5526525	5674285	147761	5674424	5679285	4862
22	3250041	3254903	4863	3254906	3306622	51717	914699	1028534	113836	1028673	1033534	4862
	Block -10			+A			-A			Block -52
4*	57730	109446	51717	110000	114453	4454	2343839	2348292	4454	2350219	2425483	75265
Strain IDs in Group 2	-A			Block -52			Block -10			+A
7	699755	704616	4862	704755	764811	60057	4802242	4853951	51710	4853954	4858816	4863
15	727543	732406	4864	732543	804303	71761	5066979	5118696	51718	5118698	5123561	4864
20	4638073	4642934	4862	4643073	4702478	59406	2382891	2434716	51826	2434719	2439580	4862
21	4638074	4642934	4861	4643074	4702478	59405	2382891	2434716	51826	2434719	2439579	4861
24	727364	732227	4864	732364	804124	71761	5090196	5141913	51718	5141915	5146778	4864
25	722452	727312	4861	727452	799266	71815	4736799	4788515	51717	4788518	4793376	4859
Table S5b. Physical positions and lengths of repeats and breakpoints of inversion (10,62) in different involved strains
Strain IDs in Group 1	-A			Block 10			Block 62			+A
	Start	End	length	Start	End	length	Start	End	length	Start	End	length
1	703297	708296	5000	708297	760010	51714	5715372	5718265	2894	5718266	5723265	5000
5	699570	704569	5000	704570	756293	51724	5594972	5597865	2894	5597866	5602865	5000
6	699433	704432	5000	704433	772369	67937	5314053	5316946	2894	5316947	5321946	5000
8	706062	711061	5000	711062	762778	51717	5675433	5678326	2894	5678327	5683325	4999
9	699566	704565	5000	704566	756288	51723	5543534	5546427	2894	5546428	5551384	4957
11	733305	738304	5000	738305	790020	51716	5533081	5535974	2894	5535975	5540973	4999
12	699399	704398	5000	704399	756116	51718	5362581	5365474	2894	5365475	5370474	5000
14	718279	723277	4999	723278	774995	51718	5526995	5529888	2894	5529889	5534888	5000
17	697154	702153	5000	702154	753871	51718	5299943	5302836	2894	5302837	5307836	5000
19	794886	799885	5000	799886	851477	51592	6420213	6423106	2894	6423107	6428106	5000
22	3249906	3254905	5000	3254906	3306622	51717	1518492	1521385	2894	147639	152637	4999
	Block -10			+A			-A			Block -52
4*	57730	109446	51717	110000	114453	4454	2343839	2348292	4454	2350219	2425483	75265
	-A			Block 10			+A			Block 63
3^	694478	699441	4964	699478	751194	51717	5410339	5415302	4964	5410341	5948460	538120
Strain ID in Group 3	-A			Block -62			Block -10			+A
23	700645	705644	5000	705645	708538	2894	5422614	5474328	51715	5474329	5479328	5000
^In Strain 3, Block 62 is inserted between Block 34 and Block 35. Hence we compared the region before Block 63 and the region before Block 10 to see whether a pair of inverted repeats (+A and -A) existed.
Table S5c. Physical positions and lengths of repeats and core-genome Blocks at the two ends of inversion (10,65) in different involved strains
Strain IDs in Group 1	-A			Block 10			Block 65			+A
	Start	End	length	Start	End	length	Start	End	length	Start	End	length
1	703297	708294	4998	708297	760010	51714	6270696	6615247	344552	6615244	6620241	4998
3	694228	698924	4697	699478	751194	51717	5953050	6195894	242845	6196443	6201139	4697
5	699287	704017	4731	704570	756293	51724	6133141	6375476	242336	6376024	6380754	4731
6	699151	703882	4732	704433	772369	67937	5852070	6094392	242323	6094938	6099669	4732
8	705778	710509	4732	711062	762778	51717	6211789	6491256	279468	6491803	6496534	4732
9	699282	704013	4732	704566	756288	51723	6081455	6323790	242336	6324338	6329068	4731
11	733055	737751	4697	738305	790020	51716	6070783	6312449	241667	6312998	6317694	4697
12	699116	703846	4731	704399	756116	51718	5898390	6176507	278118	6177055	6181785	4731
14	718029	722725	4697	723278	774995	51718	6063866	6354964	291099	6355512	6360208	4697
17	696871	701601	4731	702154	753871	51718	5848469	6090861	242393	6091409	6096139	4731
19	794603	799333	4731	799886	851477	51592	6956074	7243516	287443	7244063	7248793	4731
22	3249621	3254352	4732	3254906	3306622	51717	2066292	2307239	240948	2307788	2312518	4731
	Block -10			+A			-A			Block -52
4*	57730	109446	51717	110000	114453	4454	2343839	2348292	4454	2350219	2425483	75265
Strain IDs in Group 4	-A			Block -65			Block -10			+A
2	4521014	4526011	4998	4526011	4767963	241953	3454911	3506628	51718	3506631	3511628	4998
Table S5d. Physical positions and lengths of repeats and breakpoints of inversions between Scaffold 5 and Scaffold 1 in different involved strains
Strain ID in Group 5	-B			Block 6			-B			Block 64			-B			Block 7			-B
	Start	End	length	Start	End	length	Start	End	length	Start	End	length	Start	End	length	Start	End	length	Start	End	length
10	331305	332124	820	332087	391750	59664	393591	394410	820	394412	401229	6818	401269	402088	820	6176539	6273703	97165	6273748	6274567	820
Strain IDs in Group 1	-B			Block 6			-B			Block 64			-B			Block 7			-B
1	N/A			298395	357866	59472	N/A			6248790	6256587	7798	N/A			357867	455047	97181	N/A
3	N/A			289285	348759	59475	N/A			5948462	5953049	4588	N/A			348760	445976	97217	N/A
5	N/A			291799	351274	59476	N/A			6128552	6133140	4589	N/A			351279	447866	96588	N/A
6	N/A			291598	351064	59467	N/A			5847482	5852069	4588	N/A			351069	447649	96581	N/A
8	N/A			297935	357388	59454	N/A			6207200	6211788	4589	N/A			357393	453974	96582	N/A
9	N/A			291797	351272	59476	N/A			6076866	6081454	4589	N/A			351277	447861	96585	N/A
11	N/A			312991	372457	59467	N/A			6066191	6070782	4592	N/A			372458	468863	96406	N/A
12	N/A			292052	351520	59469	N/A			5893802	5898389	4588	N/A			351525	448131	96607	N/A
14	N/A			298913	358382	59470	N/A			6059277	6063865	4589	N/A			358383	454849	96467	N/A
17	N/A			289737	349204	59468	N/A			5843881	5848468	4588	N/A			349209	445784	96576	N/A
19	N/A			369442	440720	71279	N/A			6951485	6956073	4589	N/A			440721	537309	96589	N/A
22	N/A			2842839	2902314	59476	N/A			2049315	2053927	4613	N/A			2902315	2998883	96569	N/A
	+B			Block -6			+B			Block -64			+B			Block -7			+B
4*	N/A			473832	533306	59475	N/A			1304386	1308974	4589	N/A			377218	473827	96610	N/A
Table S5e. Physical positions and lengths of repeats and breakpoints of inversions between Group 6 and Group 5 in different strains
	Block -8			Block -11			Block -14			Block -19			Block -22			+O			Block -28			-O			Block -54
Strain ID in Group 5	Start	End	length	Start	End	length	Start	End	length	Start	End	length	Start	End	length	Start	End	length	Start	End	length	Start	End	length	Start	End	length
10	6169108	6176538	7431	5857644	5863016	5373	5537626	5539696	2071	5180467	5183544	3078	5003647	5006808	3162	N/A			3706680	3719708	13029	3710960	3711723	764	1445921	1448399	2479
	Block 8			Block 11			Block 14			Block 19			Block 22			+O			Block 28			-O			Block 54
Strain ID in Group 6	Start	End	length	Start	End	length	Start	End	length	Start	End	length	Start	End	length	Start	End	length	Start	End	length	Start	End	length	Start	End	length
16	6241870	6249300	7431	5934249	5939621	5373	5627899	5629971	2073	5271248	5274325	3078	5091492	5094653	3162	3898680	3899443	764	3903156	3916184	13029	3911184	3911947	764	1500542	1503020	2479
Table S5f. Physical positions of repeats and breakpoints of transposition between Group 7 and Group 1 in different strains
	+R			Block 47			Block 60			DS1			+R			Block 18			Block 46			DS2			+R
Strain ID in Group 7	Start	End	length	Start	End	length	Start	End	length	Start	End	length	Start	End	length	Start	End	length	Start	End	length	Start	End	length	Start	End	length
13	1313345	1340820	27476	1340821	1377292	36472	2218567	2588567	370001	2588568	2598342	9775	2598343	2625818	27476	2625823	2689294	63472	5579391	5604132	24742	5604133	5615897	11765	5615898	5643371	27474
	+R			Block 18			Block 46			DS2			+R			Block 47			Block 60			DS1			+R
Strain ID in Group 1	Start	End	length	Start	End	length	Start	End	length	Start	End	length	Start	End	length	Start	End	length	Start	End	length	Start	End	length	Start	End	length
1	1313350	1340825	27476	1340830	1404301	63472	4294404	4319145	24742	4319146	4330910	11765	4330911	4358384	27474	4358385	4394856	36472	5236135	5606136	370002	5606137	5615911	9775	5615912	5643387	27476
3	N/A			1315256	1378720	63465	4123041	4147374	24334	N/A			N/A			4147375	4183784	36410	4886115	5361697	475583	N/A			N/A
5	N/A			1354767	1418252	63486	4436827	4461161	24335	N/A			N/A			4461162	4497612	36451	5177371	5547660	370290	N/A			N/A
6	N/A			1325189	1388655	63467	4150397	4174714	24318	N/A			N/A			4174715	4215860	41146	4882654	5252462	369809	N/A			N/A
8	N/A			1337082	1400549	63468	4380138	4404469	24332	N/A			N/A			4404470	4440872	36403	5189987	5613240	423254	N/A			N/A
9	N/A			1312619	1376103	63485	4384069	4408403	24335	N/A			N/A			4408404	4444854	36451	5124613	5494901	370289	N/A			N/A
11	N/A			1375267	1438752	63486	4230477	4254801	24325	N/A			N/A			4254802	4291211	36410	5007101	5484469	477369	N/A			N/A
12	N/A			1224604	1288070	63467	4138134	4162468	24335	N/A			N/A			4162469	4198876	36408	4852164	5313948	461785	N/A			N/A
14	N/A			1327800	1391263	63464	4174408	4198733	24326	N/A			N/A			4198734	4235143	36410	5008173	5466788	458616	N/A			N/A
17	N/A			1310522	1373988	63467	4108524	4132853	24330	N/A			N/A			4132854	4169263	36410	4880207	5251312	371106	N/A			N/A
19	N/A			1687959	1751433	63475	4894291	4918613	24323	N/A			N/A			4918614	4954827	36214	5729570	6323405	593836	N/A			N/A
22	N/A			3879187	3942646	63460	232898	257220	24323	N/A			N/A			257221	293669	36449	1083824	1455404	371581	N/A			N/A
	-R			Block -18			Block -46			-DS2			-R			Block -47			Block -60			-DS1			-R
4*	N/A			5814356	5877838	63483	3084215	3108534	24320	N/A			N/A			3047814	3084214	36401	1922700	2293697	370998	N/A			N/A
Table S5g. physical positions of two copies of Block 56 and 59 and their adjacent blocks in the chromosome of Group 6
	Block -60			Block -59			Block -58			Block -56			Block -59			Block -57			Block -56			Block -55
Strain ID in Group 6	Start	End	length	Start	End	length	Start	End	length	Start	End	length	Start	End	length	Start	End	length	Start	End	length	Start	End	length
16	1030417	1387096	356680	1382837	1390484	7648	1389936	1410884	20949	1412011	1415351	3341	1431781	1439248	7468	1458002	1462019	4018	1460975	1464314	3340	1463677	1491819	28143
Blocks highlighted in yellow are obtained by searching the initial Block 56 and 59 (generated by Mugsy) in the chromosome of Strain 16
Table S5h. physical positions of two copies of Block 2 and 4 and their adjacent blocks in the chromosome of Group 8
	Block 1			Block 2			Block 3			Block 4			Block 5			Block 26			Block 2			Block 4			Block 27
Strain ID in Group 8	Start	End	length	Start	End	length	Start	End	length	Start	End	length	Start	End	length	Start	End	length	Start	End	length	Start	End	length	Start	End	length
18	482	41211	40730	40895	45356	4462	44875	48596	3722	48597	50777	2181	57125	352227	295103	2550044	2799788	249745	2800060	2804521	4462	2807764	2809945	2182	2834731	2871013	36283
Blocks highlighted in yellow are obtained by searching the initial Block 2 and 4 (generated by Mugsy) in the chromosome of Strain 18

## Sheet: S6
Table S6. Scaffolds of each of the 31 Escherichia coli Strains
*The chromosome of Escherichia coli is in circle. Hence, for example, scaffolds for Strain 3 and Strain 7 are the same and grouped in the same scaffold group.
^Strain N represents the strain with strain ID = N in Supplemental Table S2 (N = 1,2,3,…,31)
>Strain 1
1 2 3 4 5 6 7 8 9 10 11 12 13 14 15 16 17 18 19 20 21 22 23 -24 25 26 27 28 29 30 31 32 33 34 35 36 37 38 39 40 41 42 43 44 45 46 47 48 49
>Strain 2
1 2 -4 -3 -5 6 7 8 9 10 -27 -26 -25 -24 -23 -22 -21 -20 14 15 16 17 18 19 -13 -12 -11 28 -38 -45 -44 -43 -42 -41 -40 -39 29 30 31 32 33 34 35 36 37 46 47 48 49
>Strain 3
1 2 3 4 5 6 7 8 9 10 11 12 13 14 15 16 17 18 19 20 21 22 23 24 25 26 27 28 29 30 31 32 33 34 35 36 37 38 39 40 41 42 43 44 45 46 47 48 49
>Strain 4
1 2 3 4 5 6 7 8 9 10 11 12 13 14 15 16 17 18 19 20 21 22 23 -24 25 26 27 28 29 30 31 32 33 34 35 36 37 38 39 40 41 42 43 44 45 46 47 48 49
>Strain 5
1 2 3 4 5 6 7 8 9 10 11 12 13 14 15 16 17 18 19 20 21 22 23 24 25 26 27 28 29 30 31 32 33 34 35 36 37 38 39 40 41 42 43 44 45 46 47 48 49
>Strain 6
1 2 3 4 5 6 7 8 9 10 11 12 13 14 15 16 17 18 19 20 21 22 23 24 25 26 27 28 29 30 31 32 33 34 -41 -40 -39 -38 -37 -36 -42 -43 -35 44 45 46 47 48 49
>Strain 7
-29 -28 -27 -26 -25 -24 -23 -22 -21 -20 -19 -18 -17 -16 -15 -14 -13 -12 -11 -10 -9 -8 -7 -6 -5 -4 -3 -2 -1 -49 -48 -47 -46 -45 -44 -43 -42 -41 -40 -39 -38 -37 -36 -35 -34 -33 -32 -31 -30
>Strain 8
1 2 3 4 5 6 7 8 9 10 11 12 13 14 15 16 17 18 19 20 21 22 23 -24 25 26 27 28 29 30 31 32 33 34 35 36 37 38 39 40 41 42 43 44 45 46 47 48 49
>Strain 9
1 2 3 4 5 6 7 8 9 10 11 12 13 14 15 16 17 18 19 20 21 22 23 24 25 26 27 28 29 30 31 32 33 34 35 36 37 38 39 40 41 42 43 44 45 46 47 48 49
>Strain 10
41 42 43 44 45 46 47 48 49 1 2 3 4 5 6 7 8 9 10 11 12 13 14 15 16 17 18 19 20 21 22 23 24 25 26 27 28 29 30 31 32 33 34 35 36 37 38 39 40
>Strain 11
2 3 4 5 6 8 10 11 -26 12 13 14 15 7 16 17 19 20 22 21 23 24 25 27 28 29 30 32 -46 -45 33 18 34 35 36 37 38 39 41 42 43 44 40 47 -31 48 49 1 9
>Strain 12
1 2 3 4 5 6 7 8 9 10 11 12 13 14 15 16 17 18 19 20 21 22 23 24 25 26 27 28 29 30 31 32 33 34 35 36 37 38 39 40 41 42 43 44 45 46 47 48 49
>Strain 13
1 2 3 4 5 6 7 8 9 10 11 12 13 14 16 17 18 19 -15 20 21 22 23 24 25 26 27 28 29 30 31 32 33 34 35 36 37 38 39 40 41 42 43 44 45 46 47 -48 49
>Strain 14
1 2 3 -7 -6 -5 -4 8 9 10 11 12 13 14 15 16 -19 -18 -17 20 21 22 23 24 25 26 27 28 29 30 31 32 33 34 35 36 37 38 39 40 41 42 43 44 45 46 47 48 49
>Strain 15
-36 -35 -34 -33 -32 -31 -30 -29 -28 -27 -26 -25 -24 -23 -22 -21 -20 -19 -18 -17 -16 -15 -14 -13 -12 -11 -10 -9 -8 -7 -6 -5 -4 -3 -2 -1 -49 -48 -47 -46 -45 -44 -43 -42 -41 -40 -39 -38 -37
>Strain 16
1 2 3 4 5 6 7 8 9 10 11 12 13 14 15 16 17 18 19 20 21 22 23 24 25 26 27 28 29 30 31 32 33 34 35 36 37 38 39 40 41 42 43 44 45 46 47 48 49
>Strain 17
1 2 3 4 5 6 7 8 9 10 11 12 13 14 15 16 17 18 19 20 21 22 23 24 25 26 27 28 29 30 31 32 33 34 35 36 37 38 39 40 41 42 43 44 45 46 47 48 49
>Strain 18
41 42 43 44 45 46 47 48 49 1 2 3 4 5 6 7 8 9 10 11 12 13 14 15 16 17 18 19 20 21 22 23 24 25 26 27 28 29 30 31 32 33 34 35 36 37 38 39 40
>Strain 19
1 2 3 4 5 6 7 8 9 10 -27 -26 -25 -24 -23 -22 -21 -20 -19 -18 -17 -16 -15 -14 -13 -12 -11 28 29 30 31 32 33 34 35 36 37 38 39 40 41 42 43 44 45 46 47 48 49
>Strain 20
1 2 3 4 5 6 7 8 9 10 11 12 13 14 15 16 17 18 19 20 21 22 23 24 25 26 27 28 29 30 31 32 33 34 35 36 37 38 39 40 41 42 43 44 45 46 47 48 49
>Strain 21
1 2 3 4 5 6 7 8 9 10 11 12 13 14 15 16 17 18 19 20 21 22 23 24 25 26 27 28 29 30 31 32 33 34 35 36 37 38 39 40 41 42 43 44 45 46 47 48 49
>Strain 22
1 2 3 4 5 6 7 8 9 10 11 12 13 14 15 16 17 18 19 20 21 22 23 24 25 26 27 28 29 30 31 32 33 34 35 36 37 38 39 40 41 42 43 44 45 46 47 48 49
>Strain 23
1 2 3 4 5 6 7 8 9 10 11 12 13 14 15 16 17 18 19 20 21 22 23 24 25 26 27 28 29 30 31 32 33 34 35 36 37 38 39 40 41 42 43 44 45 46 47 48 49
>Strain 24
1 2 3 4 5 6 7 8 9 10 11 12 13 14 15 16 17 18 19 20 21 22 23 24 25 26 27 28 29 30 31 32 33 34 35 36 37 38 39 40 41 42 43 44 45 46 47 48 49
>Strain 25
1 2 3 4 5 6 7 8 9 10 11 12 13 14 15 16 17 18 19 20 21 22 23 24 25 26 27 28 29 30 31 32 33 34 35 36 37 38 39 40 41 42 43 44 45 46 47 48 49
>Strain 26
1 2 3 4 5 6 7 8 9 10 11 12 13 14 15 16 17 18 19 20 21 22 23 24 25 26 27 28 29 30 31 32 33 34 35 36 37 38 39 40 41 42 43 44 45 46 47 48 49
>Strain 27
1 2 3 4 5 6 7 8 9 10 11 12 13 14 15 16 17 18 19 20 21 22 23 24 25 26 27 28 29 30 31 32 33 34 35 36 37 38 39 40 41 42 43 44 45 46 47 48 49
>Strain 28
1 2 3 4 5 6 7 8 9 10 11 12 13 14 15 16 17 18 19 20 21 22 23 24 25 26 27 28 29 30 31 32 33 34 35 36 37 38 39 40 41 42 43 44 45 46 47 48 49
>Strain 29
1 2 3 4 5 6 7 8 9 10 11 12 13 14 15 16 17 18 19 20 21 22 23 24 25 26 27 28 29 30 31 32 33 34 35 36 37 38 39 40 41 42 43 44 45 46 47 48 49
>Strain 30
1 2 3 4 5 6 7 8 9 10 11 12 -25 -24 -23 -22 -21 -20 -19 -18 -17 -16 -15 -14 -13 26 27 28 29 30 31 32 33 34 35 36 37 38 39 40 41 42 43 44 45 46 47 48 49
>Strain 31
1 2 3 4 5 6 7 8 9 10 11 12 13 14 15 16 17 18 19 20 21 22 23 24 25 26 27 28 29 30 31 32 33 34 35 36 37 38 39 40 41 42 43 44 45 46 47 48 49

## Sheet: S7
*The strands of Strain 7 and Strain 15 are opposite to the other strains in Group 1
^In this worksheet, we use strain IDs to represent strains. To know the strain names, you can refer to Supplemental Table S2.
	Table S7. Physical positions of repeats and breakpoints of rearrangements in Escherichia coli strains.
Table S7a. Physical positions of repeats and breakpoints of the inversion between Group 1 and 2 in different strains
	+D			Block 24			-D
Strain IDs in Group 1	Start	End	length	Start	End	length	Start	End	length
3	2635119	2636046	928	2635223	2639337	4115	N/A
5	2299466	2300393	928	2299570	2303685	4116	N/A
9	2058023	2058950	928	2058127	2062242	4116	N/A
10	2875251	2876178	928	2875355	2879469	4115	N/A
12	2313359	2314286	928	2313463	2317577	4115	N/A
16	2324505	2325432	928	2324609	2328717	4109	N/A
17	2596254	2597181	928	2596358	2600471	4114	N/A
18	2822212	2823139	928	2822316	2826431	4116	N/A
20	2041828	2042755	928	2041932	2046047	4116	N/A
21	2257950	2258877	928	2258054	2262169	4116	N/A
22	2727494	2728421	928	2727598	2731712	4115	N/A
23	2272688	2273615	928	2272792	2276907	4116	N/A
24	1996023	1996950	928	1996127	2000242	4116	N/A
25	2054625	2055552	928	2054729	2058844	4116	N/A
26	2357467	2358242	776	2357571	2361685	4115	N/A
27	2179206	2180133	928	2179310	2183425	4116	N/A
28	2304088	2305015	928	2304192	2308307	4116	N/A
29	2173061	2173985	925	2173162	2177277	4116	N/A
31	2235737	2236664	928	2235841	2269283	33443	N/A
	+D			Block -24			-D
7*	N/A			1317984	1322099	4116	1321276	1322203	928
15*	N/A			2009889	2014004	4116	2013181	2014108	928
Strain IDs in Group 2	+D			Block -24			-D
1	1970832	1971762	931	1972073	1976188	4116	1975397	1976324	928
4	N/A			2258616	2262724	4109	2261930	2262854	925
8	N/A			2011071	2015179	4109	2014385	2015309	925
Table S7b. Physical positions of repeats and breakpoints of inversions between Group 3 and Group 1 in different strains
	+F			Block -7			Block -4			-F			+G			Block -19			Block -17			-G
Strain ID in Group 3	Start	End	length	Start	End	length	Start	End	length	Start	End	length	Start	End	length	Start	End	length	Start	End	length	Start	End	length
14	313919	315229	1311	315771	329107	13337	402196	592068	189873	595640	596952	1313	1443063	1445375	2313	1787281	1843024	55744	1937865	1981238	43374	1983080	1985401	2322
	-F			Block 4			Block 7			+F			+G			Block 17			Block 19			-G
Strain IDs in Group 1	Start	End	length	Start	End	length	Start	End	length	Start	End	length	Start	End	length	Start	End	length	Start	End	length	Start	End	length
3	304028	305337	1310	376418	570875	194458	647228	660536	13309	N/A			N/A			1887116	1924225	37110	2016484	2072921	56438	2075392	2077677	2286
5	N/A			303551	486330	182780	554764	568100	13337	568384	569693	1310	N/A			1603618	1641775	38158	1727327	1813309	85983	1820008	1820865	858
9	N/A			325475	501498	176024	551473	564801	13329	N/A			1428795	1429398	604	1434877	1492126	57250	1580639	1632427	51789	N/A
10	N/A			967050	1149144	182095	1225838	1239137	13300	N/A			2241550	2242407	858	2248148	2296219	48072	2392914	2458639	65726	N/A
12	N/A			383872	565645	181774	639524	652825	13302	N/A			1575395	1576252	858	1584052	1616791	32740	1709694	1763764	54071	1768837	1769847	1011
16	N/A			364948	545302	180355	594973	608318	13346	N/A			1521415	1522425	1011	1527869	1576964	49096	1677716	1739516	61801	1745009	1745893	885
17	304027	305336	1310	376302	570761	194460	647115	660423	13309	N/A			N/A			1848283	1885391	37109	1977621	2034058	56438	2036529	2038815	2287
18	N/A			1040071	1213248	173178	1256409	1269707	13299	N/A			N/A			2177525	2225719	48195	2319494	2381292	61799	N/A
20	N/A			325898	501921	176024	551896	565224	13329	N/A			1410978	1411581	604	1417060	1474309	57250	1562822	1614610	51789	N/A
21	N/A			337653	511133	173481	562138	575472	13335	N/A			N/A			1578030	1632595	54566	1723358	1788743	65386	1794201	1794615	415
22	N/A			372538	567289	194752	643961	657260	13300	N/A			1967769	1970056	2288	1972401	2009635	37235	2101883	2158321	56439	2161436	2162985	1550
23	N/A			342319	528809	186491	579268	592613	13346	N/A			N/A			1552468	1600660	48193	1693009	1754808	61800	1760931	1761941	1011
24	N/A			298124	473565	175442	523617	536915	13299	N/A			1421863	1422179	317	1426483	1462235	35753	1554590	1600193	45604	1605560	1606543	984
25	N/A			340602	500494	159893	546000	553036	7037	N/A			N/A			1430212	1467013	36802	1541537	1592877	51341	1598610	1598943	334
26	N/A			378610	559940	181331	631628	644929	13302	N/A			N/A			1649146	1685713	36568	1778608	1841469	62862	1846493	1847503	1011
27	N/A			380104	561144	181041	633463	646798	13336	N/A			N/A			1530709	1579610	48902	1678386	1732895	54510	N/A
28	N/A			338907	510798	171892	554061	567359	13299	N/A			N/A			1545238	1591314	46077	1690972	1770829	79858	1776299	1777309	1011
29	N/A			305118	461871	156754	509374	515992	6619	N/A			N/A			1578778	1605522	26745	1683285	1728031	44747	N/A
31	N/A			364112	522128	158017	565901	572937	7037	N/A			N/A			1528778	1560105	31328	1627493	1660314	32822	N/A
	+F			Block -4			Block -7			-F			-G			Block -17			Block -19			+G
7*	N/A			3222046	3405202	183157	3159019	3172364	13346	N/A			N/A			2058137	2106336	48200	1904161	1965795	61635	N/A
15*	N/A			3914786	4097942	183157	3851759	3865104	13346	N/A			N/A			2749950	2798149	48200	2595974	2657608	61635	N/A
Table S7c. Physical positions of repeats and breakpoints of inversions between Group 4 and Group 1 in different strains
	+E			Block -27			Block -11			-E
Strain ID in Group 1	Start	End	length	Start	End	length	Start	End	length	Start	End	length
19	909926	911531	1606	911574	1043454	131881	2246463	2313612	67150	2313659	2315263	1605
	+E			Block 11			Block 27			-E
Strain IDs in Group 1	Start	End	length	Start	End	length	Start	End	length	Start	End	length
3	N/A			1049428	1075227	25800	2742399	2999403	257005	N/A
5	953624	955229	1606	955276	981100	25825	2374617	2533354	158738	2533397	2535002	1606
9	N/A			915293	940759	25467	2110191	2229114	118924	N/A
10	N/A			1621884	1647674	25791	2918026	3068795	150770	N/A
12	N/A			1030928	1056739	25812	2367175	2494916	127742	N/A
16	N/A			999167	1024707	25541	2368828	2484089	115262	N/A
17	N/A			1049313	1075112	25800	2703533	2914672	211140	N/A
18	N/A			1670460	1696038	25579	2865543	2980829	115287	N/A
20	N/A			904285	929751	25467	2093996	2214110	120115	N/A
21	N/A			913936	997422	83487	2323628	2444859	121232	N/A
22	N/A			1046072	1071871	25800	2777564	2958040	180477	N/A
23	N/A			976645	1002184	25540	2342053	2444615	102563	N/A
24	N/A			932000	957852	25853	2043420	2180353	136934	N/A
25	N/A			862654	898739	36086	2136169	2255260	119092	N/A
26	N/A			1103951	1130000	26050	2403799	2531589	127791	N/A
27	N/A			973240	999068	25829	2221731	2344436	122706	N/A
28	N/A			952208	977785	25578	2377480	2531786	154307	N/A
29	N/A			913581	939272	25692	2232475	2359914	127440	N/A
31^	N/A			872056	908222	36167	2320599	2511453	190855	2511469	2513074	1606
	+E			Block -11			Block -27			-E
7*	N/A			2751774	2777317	25544	1134665	1251563	116899	N/A
15*	N/A			3444514	3470057	25544	1826570	1943468	116899	N/A
^For Strain 31, the strand of Repeat E (which is after Block 27) is +
Table S7d. Physical positions of repeats and breakpoints of inversions between Group 5 and Group 1 in different strains
	+H			Block -25			Block -13			-H
Strain ID in Group 5	Start	End	length	Start	End	length	Start	End	length	Start	End	length
30	1114343	1115600	1258	1124466	1128235	3770	2119019	2235029	116011	2243336	2244592	1257
	+H			Block 13			Block 25			-H
Strain IDs in Group 1	Start	End	length	Start	End	length	Start	End	length	Start	End	length
3	N/A			1406118	1618404	212287	2639482	2645698	6217	N/A
5	N/A			1174470	1374950	200481	2303830	2307597	3768	N/A
9	1094245	1095501	1257	1103392	1240187	136796	2062387	2066156	3770	N/A
10	N/A			1785027	1910423	125397	2879614	2883295	3682	N/A
12	N/A			1193593	1317518	123926	2317722	2321489	3768	N/A
16	1177469	1178725	1257	1186258	1307930	121673	2328861	2332543	3683	N/A
17	N/A			1405100	1617387	212288	2600616	2606833	6218	N/A
18	1880483	1881739	1257	1889453	2012420	122968	2826576	2830138	3563	N/A
20	N/A			1082682	1218841	136160	2046192	2049961	3770	N/A
21	1150133	1151389	1257	1237689	1408322	170634	2262314	2266081	3768	N/A
22	N/A			1462532	1681734	219203	2731857	2738074	6218	N/A
23	1204561	1205817	1257	1213531	1336021	122491	2277052	2280819	3768	N/A
24	1110530	1111786	1257	1117961	1240337	122377	2000387	2004154	3768	N/A
25	N/A			1077913	1257123	179211	2087038	2090682	3645	N/A
26	N/A			1268292	1486539	218248	2361830	2365511	3682	N/A
27	N/A			1183141	1305440	122300	2183570	2187252	3683	N/A
28	1131214	1132470	1257	1202015	1324866	122852	2308452	2312219	3768	N/A
29	1162869	1164125	1257	1186904	1346565	159662	2177422	2181104	3683	N/A
31	N/A			1189385	1319940	130556	2269428	2273195	3768	N/A
	+H			Block -13			Block -25			-H
7*	N/A			2320960	2442674	121715	1314070	1317839	3770	N/A
15*	N/A			3012771	3134484	121714	2005975	2009744	3770	N/A
Table S7e. Physical positions of repeats and breakpoints of inversions between Group 6 and Group 1 in different strains
	+I			Block -4			Block -3			-I			Block -5			+K			Block -38			+J			Block -45			Block -39			+K			Block 29			Block 37			-J
Strain ID in Group 6	Start	End	length	Start	End	length	Start	End	length	Start	End	length	Start	End	length	Start	End	length	Start	End	length	Start	End	length	Start	End	length	Start	End	length	Start	End	length	Start	End	length	Start	End	length	Start	End	length
2	223908	225340	1433	225351	412190	186840	412191	495972	83782	495974	497406	1433	497467	504968	7502	3075267	3076698	1432	3076695	3137566	60872	3134234	3139656	5423	3137704	3139478	1775	3330678	3332331	1654	3332330	3333761	1432	3333740	3753718	419979	4484100	4548456	64357	4546356	4551779	5424
	-I			Block 3			Block 4			-I			Block 5			+K			Block 29			Block 37			-J			Block 38			-K			Block 39			Block 45			-J
Strain IDs in Group 1	Start	End	length	Start	End	length	Start	End	length	Start	End	length	Start	End	length	Start	End	length	Start	End	length	Start	End	length	Start	End	length	Start	End	length	Start	End	length	Start	End	length	Start	End	length	Start	End	length
3	N/A			216978	372836	155859	376418	570875	194458	N/A			608327	620007	11681	N/A			3733398	4089288	355891	4773099	4840038	66940	4837987	4840049	2063	4840039	4898388	58350	N/A			4898389	4900030	1642	5078856	5080633	1778	5080732	5084064	3333
5	N/A			222480	303550	81071	303551	486330	182780	N/A			520234	533468	13235	3257416	3258847	1432	3258826	3703080	444255	4425594	4489934	64341	4487844	4493260	5417	4489935	4550818	60884	N/A			4550819	4552460	1642	4740743	4742516	1774	4742790	4746029	3240
9	N/A			213653	325474	111822	325475	501498	176024	N/A			513897	522943	9047	N/A			2906602	3246573	339972	3883762	3943499	59738	3941448	3943510	2063	3943500	4000732	57233	N/A			4000733	4002374	1642	4166478	4168252	1775	4168437	4171761	3325
10	N/A			841895	967049	125155	967050	1149144	182095	N/A			1186968	1198623	11656	N/A			3747227	4147874	400648	4794549	4859673	65125	4857623	4859684	2062	4859674	4916403	56730	N/A			4916404	4918045	1642	143754	145528	1775	145627	148960	3334
12	N/A			218674	383871	165198	383872	565645	181774	565656	567087	1432	604889	618121	13233	N/A			3169181	3617545	448365	4318705	4409059	90355	4407008	4409070	2063	4409060	4473293	64234	N/A			4473294	4474935	1642	4641121	4642894	1774	4642993	4646327	3335
16	N/A			214178	361363	147186	364948	545302	180355	N/A			557475	566521	9047	N/A			3145536	3509746	364211	4132778	4197648	64871	4195597	4197659	2063	4197649	4259782	62134	N/A			4259783	4261424	1642	4436043	4437816	1774	4438090	4441332	3243
17	N/A			216978	372720	155743	376302	570761	194460	N/A			608214	619894	11681	N/A			3648632	4005834	357203	4689642	4756580	66939	4754530	4756591	2062	4756581	4814928	58348	N/A			4814929	4816570	1642	4995396	4997173	1778	4997272	5000604	3333
18	N/A			914234	1040070	125837	1040071	1213248	173178	N/A			1225445	1234898	9454	N/A			3638796	4006722	367927	4643592	4708362	64771	4706408	4708354	1947	4708504	4764185	55682	N/A			4764186	4765827	1642	133469	135243	1775	135457	138708	3252
20	N/A			213653	325897	112245	325898	501921	176024	N/A			514320	523366	9047	N/A			2884512	3224482	339971	3861673	3922609	60937	3920558	3922620	2063	3922610	3979842	57233	N/A			3979843	3981484	1642	4145588	4147362	1775	4147547	4150871	3325
21	N/A			215742	337652	121911	337653	511133	173481	N/A			523532	532578	9047	N/A			3071252	3441591	370340	4164376	4224114	59739	4222064	4224125	2062	4224115	4281339	57225	N/A			4281340	4282981	1642	4447851	4449625	1775	4449810	4453133	3324
22	N/A			216997	368956	151960	372538	567289	194752	N/A			605060	616740	11681	N/A			3629001	3986205	357205	4669995	4736943	66949	4734892	4736954	2063	4736944	4795273	58330	N/A			4795274	4796915	1642	4975743	4977520	1778	4977619	4980951	3333
23	N/A			212918	342318	129401	342319	528809	186491	N/A			541006	550052	9047	N/A			3123139	3595450	472312	4258923	4323792	64870	4321741	4323803	2063	4323793	4383138	59346	N/A			4383139	4384780	1642	4556423	4558197	1775	4558296	4561620	3325
24	N/A			216495	298123	81629	298124	473565	175442	N/A			486065	495111	9047	N/A			2795530	3179607	384078	3844123	3905306	61184	3903255	3905317	2063	3905307	3963462	58156	N/A			3963463	3965104	1642	4146339	4148113	1775	4148212	4151547	3336
25	N/A			217766	336240	118475	340602	500494	159893	N/A			514291	524508	10218	N/A			2859144	3270982	411839	3905554	3964586	59033	3962536	3964597	2062	3964587	4021835	57249	N/A			4021836	4023477	1642	4218847	4220620	1774	4220719	4224050	3332
26	N/A			216675	378609	161935	378610	559940	181331	N/A			597503	610225	12723	N/A			3213664	3701243	487580	4367488	4430366	62879	4428315	4430377	2063	4430367	4487583	57217	N/A			4487584	4489225	1642	4655864	4657638	1775	4657737	4661071	3335
27	38991	40422	1432	218660	380103	161444	380104	561144	181041	N/A			599609	612102	12494	N/A			3031114	3466853	435740	4119111	4185801	66691	4183748	4185812	2065	4185802	4242997	57196	N/A			4242998	4244639	1642	4441754	4443528	1775	4443627	4446961	3335
28	N/A			212984	338906	125923	338907	510798	171892	N/A			523096	532548	9453	2589021	2590446	1426	3177084	3554769	377686	4189613	4254480	64868	4252429	4254491	2063	4254481	4310181	55701	N/A			4310182	4311823	1642	4483269	4485043	1775	4485142	4488473	3332
29	N/A			223654	305117	81464	305118	461871	156754	N/A			474018	486801	12784	2967830	2968451	622	3138553	3532147	393595	4181086	4240116	59031	4238067	4240127	2061	4240117	4299929	59813	N/A			4299930	4301571	1642	4497120	4498894	1775	4498993	4502324	3332
31	N/A			218427	363647	145221	364112	522128	158017	N/A			534599	545101	10503	N/A			3163994	3695006	531013	4321272	4380302	59031	4378253	4380313	2061	4380303	4437528	57226	N/A			4437529	4439170	1642	4627078	4628855	1778	4628954	4632283	3330
				Block -3			Block -4			+I			Block -5			-K			Block -29			+J			Block -37			Block -38			+K			Block -39			+J			Block -45
7*	N/A			3405203	3544887	139685	3222046	3405202	183157	N/A			3200803	3209849	9047	N/A			14382	466360	451979	4512358	4515689	3332	4515690	4580559	64870	4456314	4515689	59376	N/A			4454672	4456313	1642	4277811	4281135	3325	4281234	4283008	1775
15*	N/A			4097943	4237628	139686	3914786	4097942	183157	N/A			3893543	3902589	9047	N/A			707710	1158816	451107	5204803	5208052	3250	5208325	5273097	64773	5148759	5208183	59425	N/A			5147117	5148758	1642	4970161	4973404	3244	4973678	4975451	1774
Table S7f. Physical positions of repeats and breakpoints of inversions between Group 7 and Group 1 in different strains
	-L			Block -41			Block -36			+M			Block -42			-L			Block -43			+M			Block -35			+L
Strain ID in Group 7	Start	End	length	Start	End	length	Start	End	length	Start	End	length	Start	End	length	Start	End	length	Start	End	length	Start	End	length	Start	End	length	Start	End	length
6	4376911	4378186	1276	4378648	4418790	40143	4580224	4714705	134482	4718447	4721748	3302	4722028	4769096	47069	4769095	4770370	1276	4770373	4771112	740	4772947	4776248	3302	4776249	4834562	58314	4834563	4835838	1276
	-L			Block 35			-M			Block 36			Block 41			+L			Block 42			-M			Block 43			+L
Strain IDs in Group 1	Start	End	length	Start	End	length	Start	End	length	Start	End	length	Start	End	length	Start	End	length	Start	End	length	Start	End	length	Start	End	length	Start	End	length
3	N/A			4553452	4608266	54815	4608267	4611568	3302	4613082	4773098	160017	4939947	4981383	41437	N/A			4981830	5031987	50158	5032268	5035569	3302	5037404	5038049	646	N/A
5	N/A			4167826	4226646	58821	N/A			4226647	4425593	198947	4602237	4644263	42027	N/A			4644710	4694583	49874	N/A			4694584	4695236	653	N/A
9	N/A			3708356	3762460	54105	3762461	3765762	3302	3769029	3883761	114733	4040881	4079634	38754	N/A			4080082	4127277	47196	N/A			4127278	4128023	746	N/A
10	N/A			4599512	4657792	58281	4657793	4661089	3297	4662263	4794548	132286	1027	42477	41451	N/A			42478	92332	49855	92612	95895	3284	102066	102711	646	N/A
12	N/A			4089367	4147295	57929	N/A			4147296	4318704	171409	4513075	4554535	41461	N/A			4554982	4599537	44556	N/A			4599538	4600190	653	N/A
16	N/A			3954362	4006979	52618	4006980	4010281	3302	4014089	4132777	118689	4301216	4341357	40142	N/A			4341805	4388881	47077	4389162	4391434	2273	4394239	4394884	646	N/A
17	N/A			4469995	4524809	54815	4524810	4528111	3302	4529625	4689641	160017	4856487	4897923	41437	N/A			4898370	4948527	50158	4948808	4952109	3302	4953944	4954589	646	N/A
18	N/A			4464904	4517521	52618	4517522	4520822	3301	4524088	4643591	119504	35	38759	38725	N/A			39207	86123	46917	86404	89704	3301	91540	92278	739	N/A
20	N/A			3686266	3740370	54105	3740371	3743672	3302	3746939	3861672	114734	4019991	4058744	38754	N/A			4059192	4106387	47196	N/A			4106388	4107133	746	N/A
21	N/A			3901673	3959846	58174	3959847	3962433	2587	3966391	4164375	197985	4321485	4361008	39524	N/A			4361456	4408650	47195	N/A			4408651	4409396	746	N/A
22	N/A			4450347	4505161	54815	4505162	4508463	3302	4509977	4669994	160018	4836832	4878271	41440	N/A			4878718	4928874	50157	4929155	4932456	3302	4934291	4934936	646	N/A
23	N/A			4074809	4133038	58230	4133039	4136340	3302	4140925	4258922	117998	4424577	4461600	37024	N/A			4462048	4509136	47089	4509417	4512718	3302	4514553	4515197	645	N/A
24	N/A			3638814	3697154	58341	3697155	3700456	3302	3703723	3844122	140400	4019177	4057781	38605	N/A			4058229	4106756	48528	N/A			4107392	4108130	739	N/A
25	N/A			3728622	3784449	55828	N/A			3784450	3905553	121104	4083815	4123666	39852	N/A			4123667	4166936	43270	N/A			4166937	4167589	653	N/A
26	N/A			4171465	4224590	53126	N/A			4224591	4367487	142897	4527363	4569236	41874	N/A			4569581	4614092	44512	N/A			4614093	4614745	653	N/A
27	N/A			3916428	3971443	55016	3971444	3974727	3284	3979878	4119110	139233	4285450	4322989	37540	N/A			4323334	4400255	76922	N/A			4400256	4400908	653	N/A
28	N/A			4010914	4063533	52620	4063534	4066835	3302	4070102	4189612	119511	4349841	4388592	38752	N/A			4389040	4435974	46935	4436254	4438198	1945	4441339	4442077	739	N/A
29	N/A			3956816	4012534	55719	N/A			4012535	4181085	168551	4356993	4390688	33696	N/A			4390689	4442363	51675	N/A			4442364	4443016	653	N/A
31	N/A			4144682	4201282	56601	N/A			4201283	4321271	119989	4497582	4535714	38133	N/A			4535715	4578692	42978	N/A			4578693	4579345	653	N/A
	-L			+M			Block -35			Block -36			Block -41			-L			+M			Block -42			Block -43			-L
7*	N/A			4751273	4754574	3302	4754575	4812803	58229	4580560	4747465	166906	4377833	4414857	37025	N/A			4326713	4330014	3302	4330294	4377385	47092	4324234	4324878	645	N/A
15*	N/A			168104	171405	3302	171406	229634	58229	1	164296	164296	5070276	5107300	37025	N/A			5019173	5022457	3285	5022737	5069828	47092	5016677	5017321	645	N/A
Table S7g. Physical positions of repeats and breakpoints of inversions between Group 9 and Group 1 in different strains
	+F			Block -48			-F
Strain ID in Group 9	Start	End	length	Start	End	length	Start	End	length
13	5086026	5087335	1310	5105813	5170903	65091	5179349	5180660	1312
	+F			Block 48			-F
Strain IDs in Group 1	Start	End	length	Start	End	length	Start	End	length
3	N/A			5292209	5356534	64326	N/A
5	4962879	4964188	1310	4982148	5046330	64183	N/A
9	N/A			4362558	4427608	65051	N/A
10	N/A			343678	407895	64218	N/A
12	N/A			4948849	5018564	69716	N/A
16	N/A			4633336	4698704	65369	N/A
17	N/A			5208750	5273075	64326	N/A
18	N/A			352322	415807	63486	N/A
20	N/A			4341557	4406332	64776	N/A
21	N/A			4643897	4707944	64048	N/A
22	N/A			5217009	5281334	64326	N/A
23	N/A			4808130	4873768	65639	N/A
24	N/A			4341279	4404765	63487	N/A
25	N/A			4477985	4541074	63090	N/A
26	N/A			4848128	4912334	64207	N/A
27	N/A			4661120	4731088	69969	N/A
28	N/A			4686706	4750192	63487	N/A
29	N/A			4710699	4773899	63201	N/A
31	N/A			4881206	4983727	102522	4956234	4957543	1310
	+F			Block -48			-F
7*	N/A			3977757	4043395	65639	N/A
15*	N/A			4670356	4735771	65416	N/A
Table S7h. Physical positions of repeats and breakpoints of inverted block interchange between Group 6 and Group 1 in different strains
	+E			Block -27			Block -20			+S			Block 14			Block 19			-S			Block -13			Block -11			-E
Strain ID in Group 6	Start	End	length	Start	End	length	Start	End	length	Start	End	length	Start	End	length	Start	End	length	Start	End	length	Start	End	length	Start	End	length	Start	End	length
2	903063	904668	1606	904711	1044685	139975	1261800	1556341	294542	1584586	1587654	3069	1588419	1660527	72109	1857794	1929787	71994	1956505	1959573	3069	1960539	2164112	203574	2314862	2342125	27264	2342172	2343777	1606
	+E			Block 11			Block 13			+S			Block 14			Block 19			-S			Block 20			Block 27			-E
Strain IDs in Group 1	Start	End	length	Start	End	length	Start	End	length	Start	End	length	Start	End	length	Start	End	length	Start	End	length	Start	End	length	Start	End	length	Start	End	length
3	N/A			1049428	1075227	25800	1406118	1618404	212287	N/A			1618420	1675440	57021	2016484	2072921	56438	N/A			2111406	2450072	338667	2742399	2999403	257005	N/A
5	953624	955229	1606	955276	981100	25825	1174470	1374950	200481	1345352	1346146	795	1377479	1449587	72109	1727327	1813309	85983	1783109	1783903	795	1867348	2160871	293524	2374617	2533354	158738	2533397	2535002	1606
9	915110	915246	137	915293	940759	25467	1103392	1240187	136796	N/A			1240219	1311099	70881	1580639	1632427	51789	N/A			1652163	1941947	289785	2110191	2229114	118924	2229157	2229293	137
10	1621702	1621838	137	1621884	1647674	25791	1785027	1910423	125397	N/A			1911642	1986034	74393	2392914	2458639	65726	N/A			2458640	2749986	291347	2918026	3068795	150770	3068838	3068974	137
12	1030746	1030882	137	1030928	1056739	25812	1193593	1317518	123926	N/A			1318734	1393219	74486	1709694	1763764	54071	N/A			1810635	2115730	305096	2367175	2494916	127742	2494959	2495095	137
16	998984	999120	137	999167	1024707	25541	1186258	1307930	121673	N/A			1307962	1376203	68242	1677716	1739516	61801	N/A			1785665	2113021	327357	2368828	2484089	115262	2484132	2484268	137
17	N/A			1049313	1075112	25800	1405100	1617387	212288	N/A			1617403	1674421	57019	1977621	2034058	56438	N/A			2072548	2411214	338667	2703533	2914672	211140	N/A
18	1670277	1670413	137	1670460	1696038	25579	1889453	2012420	122968	N/A			2012452	2080034	67583	2319494	2381292	61799	N/A			2410408	2690868	280461	2865543	2980829	115287	2980872	2981006	135
20	904102	904238	137	904285	929751	25467	1082682	1218841	136160	N/A			1218873	1292083	73211	1562822	1614610	51789	N/A			1634346	1926528	292183	2093996	2214110	120115	2214153	2214289	137
21	913753	913889	137	913936	997422	83487	1237689	1408322	170634	N/A			1408354	1478385	70032	1723358	1788743	65386	N/A			1817220	2143427	326208	2323628	2444859	121232	2444902	2445038	137
22	N/A			1046072	1071871	25800	1462532	1681734	219203	N/A			1681750	1753944	72195	2101883	2158321	56439	N/A			2203369	2543778	340410	2777564	2958040	180477	N/A
23	976462	976598	137	976645	1002184	25540	1213531	1336021	122491	N/A			1336053	1404675	68623	1693009	1754808	61800	N/A			1799740	2093130	293391	2342053	2444615	102563	2444658	2444794	137
24	931817	931953	137	932000	957852	25853	1117961	1240337	122377	N/A			1240369	1308693	68325	1554590	1600193	45604	N/A			1629359	1920523	291165	2043420	2180353	136934	2180396	2180532	137
25	862471	862607	137	862654	898739	36086	1077913	1257123	179211	N/A			1257124	1334741	77618	1541537	1592877	51341	N/A			1636757	1913672	276916	2136169	2255260	119092	2255361	2255495	135
26	1103769	1103905	137	1103951	1130000	26050	1268292	1486539	218248	N/A			1487758	1562932	75175	1778608	1841469	62862	N/A			1885923	2177140	291218	2403799	2531589	127791	2531632	2531768	137
27	973058	973194	137	973240	999068	25829	1183141	1305440	122300	N/A			1306659	1381619	74961	1678386	1732895	54510	N/A			1732896	2051370	318475	2221731	2344436	122706	2344479	2344615	137
28	952025	952161	137	952208	977785	25578	1202015	1324866	122852	N/A			1324898	1394456	69559	1690972	1770829	79858	N/A			1809142	2099442	290301	2377480	2531786	154307	2531829	2531963	135
29	913398	913535	138	913581	939272	25692	1186904	1346565	159662	N/A			1346566	1423867	77302	1683285	1728031	44747	N/A			1728032	2040918	312887	2232475	2359914	127440	N/A
31	871873	872009	137	872056	908222	36167	1189385	1319940	130556	N/A			1319941	1392043	72103	1627493	1660314	32822	N/A			1718048	2011132	293085	2320599	2511453	190855	2511469	2513074	1606
	-E			Block -11			Block -13			-S			Block -14			Block -19			+S			Block -20			Block -27			+E
7*	2777364	2777500	137	2751774	2777317	25544	2320960	2442674	121715	N/A			2251771	2320928	69158	1904161	1965795	61635	N/A			1514542	1904160	389619	1134665	1251563	116899	1134486	1134622	137
15*	3470104	3470240	137	3444514	3470057	25544	3012771	3134484	121714	N/A			2943582	3012739	69158	2595974	2657608	61635	N/A			2206448	2595973	389526	1826570	1943468	116899	1826391	1826527	137
Table S7i: Physical positions of the seven copies of Block 45 in the chromosome of Group 8
	Block 45			Block 4			Block -45			Block 29			Block -45			Block -46			Block -45			Block 45			Block 38			Block 45			Block -31			Block 9			Block 45
Strain ID in Group 8	Start	End	length	Start	End	length	Start	End	length	Start	End	length	Start	End	length	Start	End	length	Start	End	length	Start	End	length	Start	End	length	Start	End	length	Start	End	length	Start	End	length	Start	End	length
11	216688	218425	1738	333730	496450	162721	2730993	2732789	1797	2872831	3279063	406233	3442451	3444188	1738	3485470	3520565	35096	3523953	3525780	1828	4020108	4021904	1797	4022011	4079859	57849	4286942	4288671	1730	4497973	4506409	8437	4827928	4829751	1824	4873607	4875192	1586
Blocks highlighted in yellow are obtained by searching the initial Block 45 (generated by Mugsy) in the chromosome of Strain 11
Table S7j. Physical positions of repeats and breakpoints of inverted transposition between Group 9 and Group 1 in different strains
	+Q			Block 16			Block 19			-Q			Block -15			-Q
Strain ID in Group 9	Start	End	length	Start	End	length	Start	End	length	Start	End	length	Start	End	length	Start	End	length
13	1643893	1644278	386	1646821	1744528	97708	1914446	1976674	62229	1979329	1979713	385	1997722	2002851	5130	2011884	2012268	385
	+Q			Block 15			+Q			Block 16			Block 19			-Q
Strain IDs in Group 1	Start	End	length	Start	End	length	Start	End	length	Start	End	length	Start	End	length	Start	End	length
3	N/A			1675441	1680570	5130	1721788	1722172	385	1782600	1887115	104516	2016484	2072921	56438	2075364	2075749	386
5	N/A			1449588	1454712	5125	N/A			1501367	1603617	102251	1727327	1813309	85983	N/A
9	N/A			1311100	1314580	3481	N/A			1314581	1413950	99370	1580639	1632427	51789	N/A
10	N/A			1986035	1989515	3481	N/A			1989516	2086709	97194	2392914	2458639	65726	N/A
12	N/A			1393220	1398348	5129	N/A			1450171	1535904	85734	1709694	1763764	54071	N/A
16	N/A			1376204	1379684	3481	N/A			1379685	1477378	97694	1677716	1739516	61801	N/A
17	N/A			1674422	1679551	5130	1720766	1721150	385	1743766	1848282	104517	1977621	2034058	56438	2036501	2036887	387
18	N/A			2080035	2083515	3481	N/A			2083516	2177524	94009	2319494	2381292	61799	N/A
20	N/A			1292084	1295564	3481	N/A			1295565	1396133	100569	1562822	1614610	51789	N/A
21	N/A			1478386	1481866	3481	N/A			1481867	1578029	96163	1723358	1788743	65386	N/A
22	N/A			1753945	1759074	5130	1800197	1800581	385	1815586	1923421	107836	2101883	2158321	56439	2160764	2161149	386
23	N/A			1404676	1409805	5130	N/A			1458330	1552467	94138	1693009	1754808	61800	N/A
24	N/A			1308694	1312174	3481	N/A			1312175	1411120	98946	1554590	1600193	45604	N/A
25	N/A			1334742	1338221	3480	N/A			1338222	1430211	91990	1541537	1592877	51341	N/A
26	N/A			1562933	1566413	3481	N/A			1566414	1649145	82732	1778608	1841469	62862	N/A
27	N/A			1381620	1386635	5016	N/A			1437255	1530708	93454	1678386	1732895	54510	N/A
28	N/A			1394457	1397937	3481	N/A			1397938	1493954	96017	1690972	1770829	79858	N/A
29	N/A			1423868	1428999	5132	1472019	1472386	368	1482974	1578777	95804	1683285	1728031	44747	N/A
31	N/A			1392044	1397169	5126	N/A			1436248	1528777	92530	1627493	1660314	32822	N/A
	-Q			Block -15			-Q			Block -16			Block -19			+Q
7*	N/A			2246642	2251770	5129	N/A			2106337	2200476	94140	1904161	1965795	61635	N/A
15*	N/A			2938453	2943581	5129	N/A			2798150	2892289	94140	2595974	2657608	61635	N/A

## Sheet: S8
Table S8. Information on repeats found in the strains of E.coli
IR	length (bp)	Gene Product *	Protein ID at NCBI ^
D	933	MATE family multidrug exporter	WP_001385389.1
E	1606	Transposase	WP_000868863.1
F	1313	Transposase	WP_025404242.1
G	2322	Lom family protein	WP_001585354.1
		Tail fiber protein	WP_025404329.1
		Phage tail protein	WP_025380479.1
H	1258	Transposase	WP_000169527.1
		Transposase	WP_000169527.1
I	1433	Transposase ORF B (IS3 family, IS150 group)	YP_002406238.1
		Transposase ORF A, IS1397	YP_002406239.1
J	5425	Ribosomal RNA 5S	N/A
		Ribosomal RNA 23S	N/A
		Ribosomal RNA 16S	N/A
K	1432	Putative IS4 transposase(KpLE2 phage-like element)	YP_002408900.1
		DNA-binding transiptional-regulator CueR	YP_002406503.1
L	1276	Transposase	WP_000399648.1
M	3320	RHS element protein RhsA	WP_000015018.1
S	3069	transposase ORF A, IS629	YP_002407854.1
		transposase ORF B (fragment), IS629	YP_002407855.1
		Group II intron-encoded reverse transcriptase/maturase	YP_002407519.1
Q	385	tail fiber protein	WP_000279055.1
		phage tail protein	WP_001023476.1
* Product of Genes carried by its corresponding IR
^ Protein ID of its corresponding gene product
